# Supplementary material for: Evaluating the Accuracy, Usefulness, and Safety of ChatGPT for Caregivers Seeking Information on Congenital Muscular Torticollis
Source: Healthcare (Basel). 2026 Jan 6;14(2):140. doi: 10.3390/healthcare14020140 (PMC12840946; doi:10.3390/healthcare14020140)
Supplement: Supplementary file 1 [file healthcare-14-00140-s001.zip]

Archive with 1 entries (1 files):
- healthcare-4064192-supplementary.pdf
